# Supplementary material for: Effectiveness of Guideline-Based Clinical Decision Support Systems: Protocol for a Systematic Review
Source: JMIR Res Protoc. 2026 Jun 11;15:e87006. doi: 10.2196/87006 (PMC13256483; doi:10.2196/87006)
Supplement: Multimedia Appendix 1 [file resprot-v15-e87006-s001.txt]

# WoS

(
    (
        PY = 2001-2022
    )
    AND
    (
        TS = ( medic* OR clinic* )
    )
    AND
    (
        TS =
        (
            (
                (
                    clinical OR control* OR random* OR observational OR diagnostic OR prognostic OR predict* OR registration OR  retrospective OR prospective OR pre OR post OR cohort OR case-control OR longitudinal OR intervention* OR  comparative OR validation OR pilot OR case OR survey
                )
                NEAR/3
                (
                    trial* OR stud* OR test* OR design
                )
            )
            OR sensitivity OR specificity
        )
        OR
        (
            AK = ( questionnaire OR evaluation )
        )
        OR
        (
            KP = ( questionnaire OR evaluation )
        )
    )
    AND
    (
        TS = ( guideline* )
    )
    AND
    (
        TS =
        (
            (
                (
                    decision NEAR/2 support*
                )
                OR reminder OR recommender
            )
            NEAR/2 system*
        )
        OR
        (
            "Clinical Decision"
            NEAR/2
            (
                rule* OR algorithm*
            )
        )
        OR "rule-based engine"
    )
)

# Scopus

(
    (
        PUBYEAR  >  2001
    )
    AND
    (
        TITLE-ABS-KEY ( medic* OR clinic* )
    )
    AND
    (
        (
            TITLE-ABS-KEY
            (
                (
                    (
                        clinical OR control* OR random* OR observational OR diagnostic OR prognostic OR predict* OR registration OR  retrospective OR prospective OR pre OR post OR cohort OR case-control OR longitudinal OR intervention* OR  comparative OR validation OR pilot OR case OR survey
                    )
                    W/3
                    (
                        trial* OR stud* OR test* OR design
                    )
                )
                OR sensitivity OR specificity
            )
        )
        OR
        (
            KEY ( questionnaire OR evaluation )
        )
    )
    AND
    (
        TITLE-ABS-KEY ( guideline* )
    )
    AND
    (
        TITLE-ABS-KEY
        (
            (
                (
                    (
                        decision W/2 support*
                    )
                    OR reminder OR recommender
                )
                W/2 system*
            )
            OR
            (
                "Clinical Decision"
                W/2
                (
                    rule* OR algorithm*
                )
            )
            OR "rule-based engine"
        )
    )
)
